# Supplementary material for: Evaluation of the Antioxidant Properties of Carvacrol as a Prospective Replacement for Crude Essential Oils and Synthetic Antioxidants in Food Storage
Source: Molecules. 2023 Jan 30;28(3):1315. doi: 10.3390/molecules28031315 (PMC9921622; doi:10.3390/molecules28031315)
Supplement: Supplementary file 1 [file molecules-28-01315-s001.zip]

Archive with 1 entries (1 files):
- molecules-2170670-supplementary.pdf
